# Supplementary material for: Honokiol Alleviates High-Fat Diet-Induced Obesity of Mice by Inhibiting Adipogenesis and Promoting White Adipose Tissue Browning
Source: Animals (Basel). 2021 May 21;11(6):1493. doi: 10.3390/ani11061493 (PMC8224378; doi:10.3390/ani11061493)
Supplement: Supplementary file 1 [file animals-11-01493-s001.zip]

Archive with 1 entries (1 files):
- animals-1208459-supplementary.pdf
